# Supplementary material for: Adaptation of Gut Microbiome to Transgenic Pigs Secreting β-Glucanase, Xylanase, and Phytase
Source: Front Genet. 2021 Mar 4;12:631071. doi: 10.3389/fgene.2021.631071 (PMC7971306; doi:10.3389/fgene.2021.631071)
Supplement: Supplementary file 1 [file Data_Sheet_1.zip]

Archive with 5 entries (5 files):
- Supplementary Table 12.docx
- Supplementary Table 13.docx
- Supplementary Table 6.xlsx
- Supplementary Table 9.xlsx
- Supplementary Tables.docx
