# Supplementary material for: Adaptation of Gut Microbiome to Transgenic Pigs Secreting β-Glucanase, Xylanase, and Phytase
Source: Front Genet. 2021 Mar 4;12:631071. doi: 10.3389/fgene.2021.631071 (PMC7971306; doi:10.3389/fgene.2021.631071)
Supplement: Supplementary file 1 [file Data_Sheet_1.zip › Supplementary Table 6.xlsx]

## Sheet: table.p10.cluster
Supplementary Table 6 The relative abundance of the top10 microorganisms at phylum level
phylum	Ce.T1F	Ce.T2F	Ce.T3F	Ce.T4F	Ce.T5F	Ce.W1F	Ce.W2F	Ce.W3F	Ce.W4F	Ce.W5F	Co.T1F	Co.T2F	Co.T3F	Co.T4F	Co.T5F	Co.W1F	Co.W2F	Co.W3F	Co.W4F	Co.W5F	IL.T1F	IL.T2F	IL.T3F	IL.T4F	IL.T5F	IL.W1F	IL.W2F	IL.W3F	IL.W4F	IL.W5F
p__Proteobacteria	0.038094	0.134985	0.0140726	0.0228412	0.031797	0.0288901	0.0856596	0.0542817	0.0975444	0.0308894	0.0270029	0.02674	0.0108286	0.0261437	0.01656	0.0183644	0.0220796	0.0228203	0.0446217	0.0180059	0.0275641	0.714117	0.191964	0.219684	0.258607	0.128023	0.0769175	0.186377	0.181217	0.221142	k__Bacteria;p__Proteobacteria
p__Firmicutes	0.699794	0.506611	0.669671	0.595622	0.509677	0.501955	0.427104	0.517434	0.46797	0.593959	0.663346	0.64583	0.684085	0.628437	0.68976	0.606085	0.596032	0.359725	0.561534	0.680983	0.713517	0.14903	0.0193869	0.0658726	0.085417	0.315265	0.541796	0.177193	0.0570404	0.0498405	k__Bacteria;p__Firmicutes
p__Bacteroidetes	0.0443102	0.0348585	0.107536	0.14046	0.0516053	0.0665576	0.0717135	0.0924874	0.0804645	0.0763255	0.0323569	0.060834	0.0534105	0.0362303	0.0624381	0.103537	0.0395371	0.360366	0.0840833	0.0615685	0.00263602	0.00252395	0.00790854	0.0228902	0.0355467	0.00797523	0.0633613	0.00275693	0.00461394	0.00127381	k__Bacteria;p__Bacteroidetes
p__Fusobacteria	0.00035938	0.000347964	0.000311952	0.000594999	0.000510648	0.000562659	0.000461982	0.000520263	0.000614066	0.000823074	0.000370971	0.000348829	0.000366423	0.000588891	0.000350706	0.000377124	0.000430596	0.00038911	0.000511252	0.000562551	0.000353463	6.74355e-05	0.000161978	6.09776e-05	0.000109547	0.000189018	0.000430329	0.000656066	0.000145651	0.000675339	k__Bacteria;p__Fusobacteria
p__Spirochaetes	0.0137995	0.0515325	0.00948766	0.00416954	0.0155177	0.0108995	0.00918997	0.0139745	0.0112334	0.0101159	0.0123996	0.0309005	0.0170209	0.0263751	0.0136637	0.00904825	0.0116813	0.0330123	0.0142631	0.00730544	0.000149427	0.00021404	0.00029908	0.00299445	0.000852412	0.000301727	0.0100336	0.00018522	8.01262e-05	0.000166984	k__Bacteria;p__Spirochaetes
p__Euryarchaeota	0.000556896	0.00356164	0.000610629	0.000480222	0.000714162	0.00104585	0.0011977	0.000447639	0.0018681	0.000578819	0.0098043	0.0176026	0.00541771	0.0253176	0.00219611	0.00311176	0.0285328	0.000962998	0.0019673	0.000695707	0.000242254	0.00392737	1.03888e-05	0.000479344	6.71981e-05	0.000167417	0.000987245	0.000263613	8.27784e-05	0.000197202	k__Archaea;p__Euryarchaeota
p__Actinobacteria	0.00997842	0.00556942	0.0067221	0.00994107	0.00563529	0.0106297	0.00690316	0.0103967	0.0182133	0.0041723	0.0079102	0.00681766	0.00743936	0.00831617	0.00747804	0.00549453	0.00721942	0.00343447	0.0108148	0.00590382	0.000733426	0.00109054	0.000602113	0.000930206	0.000593619	0.000821505	0.010125	0.000569083	0.000790097	0.000679304	k__Bacteria;p__Actinobacteria
p__Verrucomicrobia	0.00137582	0.00117416	0.000453188	0.00040561	0.00170003	0.00228421	0.00070683	0.00239481	0.00712291	0.000717267	0.00163389	0.000630876	0.000923655	0.000754385	0.0010743	0.00377351	0.000683154	0.00316516	0.00792288	0.000717815	1.01832e-05	0.000261815	2.34746e-05	0.000134688	8.75553e-05	2.24365e-05	0.000736203	3.90618e-05	6.76506e-05	7.80775e-05	k__Bacteria;p__Verrucomicrobia
p__Chlamydiae	0.00188418	0.00442253	0.00314673	0.00817687	0.00755338	0.0137882	0.0113235	0.0108486	0.00934698	0.0107556	0.00914634	0.00286827	0.00668611	0.0084111	0.0032648	0.00498979	0.00970258	0.00290096	0.0134841	0.00562825	0.00151936	0.00124259	0.00140189	0.00131908	0.0011985	0.00141725	0.0073367	0.0015893	0.00125221	0.00140595	k__Bacteria;p__Chlamydiae
p__Mucoromycota	6.36584e-07	2.35118e-06	1.84411e-06	2.06176e-07	2.98592e-06	1.40575e-05	0.000200944	8.02662e-06	4.52813e-06	1.22815e-06	8.80017e-07	5.30784e-06	1.23897e-06	9.68191e-07	7.28356e-06	3.86075e-06	6.27803e-05	8.94282e-05	2.9746e-06	6.22535e-07	0.00079319	1.31567e-06	0.00540835	0.00450802	0.00307198	0.00320354	0.000124586	0.00542169	0.00457779	0.00660594	k__Eukaryota;p__Mucoromycota
Others	0.189847	0.256934	0.187987	0.217309	0.375287	0.363373	0.385539	0.297207	0.305617	0.271662	0.236028	0.207422	0.213821	0.239425	0.203206	0.245215	0.284039	0.213134	0.260795	0.218628	0.252481	0.127525	0.772833	0.681126	0.614449	0.542613	0.288151	0.624949	0.750132	0.717935	k__All
