# Supplementary material for: Adaptation of Gut Microbiome to Transgenic Pigs Secreting β-Glucanase, Xylanase, and Phytase
Source: Front Genet. 2021 Mar 4;12:631071. doi: 10.3389/fgene.2021.631071 (PMC7971306; doi:10.3389/fgene.2021.631071)
Supplement: Supplementary file 1 [file Data_Sheet_1.zip › Supplementary Table 9.xlsx]

## Sheet: stat.ARO.relative.ppm
Supplementary Table 9 Relative abundance of top 20 ARO
Sample	FOX-5	tetW/N/W	tetQ	lnuC	APH3-IIIa	tet40	ErmB	mdtC	tetL	floR	sul2	arlR	aadA	QnrS1	Escherichia_coli_soxS	cmlA6	tetAP	dfrA14	emrA	ErmF	others
Ce.T1F	0	840.123	89.537	168.809	219.439	193.944	97.384	9.382	84.236	7.633	2.543	0	6.864	3.887	6.776	5.344	16.48	0.464	6.261	24.39	1108.31
Ce.T2F	0.592	793.855	67.448	121.535	215.929	160.623	130.057	35.751	163.496	26.73	17.753	0.458	30.285	22.115	27.746	23.389	5.258	6.263	31.07	17.235	2036.27
Ce.T3F	0.299	963.539	204.336	119.135	210.125	163.173	163.564	0.08	142.671	0.141	0.364	0.232	0.633	0.131	0	0.165	6.109	0	0	33.934	751.412
Ce.T4F	0	578.783	222.849	198.143	190.526	133.489	67.429	5.959	53.96	3.135	1.83	0	2.932	2.064	4.554	2.134	12.27	0.165	3.313	56.358	982.964
Ce.T5F	0	521.716	44.116	132.162	167.019	100.173	46.328	5.912	54.043	3.306	2.574	0	2.39	2.071	5.459	2.15	12.465	0.282	3.377	17.326	898.749
Ce.W1F	0.263	462.789	54.945	151.773	240.32	92.727	59.199	3.013	26.091	2.887	2.518	0	4.413	2.481	3.393	1.246	7.563	0	2.406	24.607	786.294
Ce.W2F	0.266	548.536	48.417	153.301	198.555	62.786	135.188	10.649	143.037	9.069	4.998	0	9.297	5.424	9.697	6.386	4.974	1.252	8.095	14.159	1171.98
Ce.W3F	0	599.214	133.636	163.549	179.567	149.891	30.055	9.611	30.566	5.016	1.898	0	8.048	3.373	8.705	5.606	20.21	0	7.665	22.182	1162.17
Ce.W4F	0.366	543.052	126.681	155.927	211.705	105.84	54.026	4.024	25.67	3.322	1.718	0	2.582	1.203	3.74	1.772	8.527	0	3.05	32.884	948.024
Ce.W5F	0	595.141	145.529	276.197	200.121	114.832	27.202	3.65	8.05	0.919	0.301	0	3.921	1.202	7.183	1.875	9.457	0.172	3.476	38.704	946.38
Co.T1F	0.271	959.901	58.223	179.313	241.204	140.54	283.691	6.574	297.075	5.491	2.542	0	5.828	2.788	5.654	4.202	4.591	0.565	5.61	15.134	1083.57
Co.T2F	0	1110.54	159.804	181.828	291.043	230.791	214.713	7.179	266.55	4.762	3.11	0	4.733	5.12	6.921	2.572	2.629	0.688	5.426	40.443	1166.45
Co.T3F	0.305	1065.35	111.615	151.83	289.588	161.217	224.73	0.453	213.002	0.359	0.318	0	0.591	0.2	0	0.201	2.284	0	0.528	31.532	744.076
Co.T4F	0	810.391	65.311	213.086	245.824	151.71	136.345	5.567	153.822	2.393	1.278	0	2.957	1.675	5.227	1.91	8.719	0.438	4.576	27.274	1027.37
Co.T5F	0	1197.12	102.339	140.969	273.259	234.677	135.089	3.487	220.55	0.684	0.554	0	3.938	0.508	3.349	2.361	1.906	0.173	2.277	26.938	842.472
Co.W1F	0.317	824.564	180.921	180.662	322.013	159.159	144.532	3.721	132.135	1.419	1.267	0	2.906	0.416	2.674	1.29	4.531	0	2.506	65.245	975.164
Co.W2F	0	693.293	46.648	211.531	258.252	140.113	119.759	3.598	82.064	1.446	1.119	0	2.704	1.478	3.95	1.248	4.314	0.718	2.713	22.424	951.258
Co.W3F	3.028	606.402	658.696	130.377	168.083	203.098	19.195	2.179	5.482	2.678	1.053	0	4.208	0.83	1.682	1.792	2.315	0	1.921	96.289	709.348
Co.W4F	0	763.963	101.663	102.699	191.24	153.331	34.808	11.727	6.786	8.672	4.213	0	8.45	5.435	9.12	6.778	11.675	0.51	9.433	18.036	1101.49
Co.W5F	0	858.439	125.284	235.446	244.135	160.83	59.77	2.523	50.244	0.533	0.157	0	3.934	0.33	2.276	2.156	7.057	0	2.273	35.693	878.518
IL.T1F	202.683	201.185	6.587	37.551	57.652	4.816	19.876	0	8.437	0.637	0	0	0	0	0	0	174.307	0	0	0	1150.66
IL.T2F	1.257	201.038	0.511	19.095	35.706	13.183	56.72	307.795	49.756	255.339	211.554	0	202.184	196.965	193.454	185.134	13.564	169.524	169.394	0	6531.67
IL.T3F	1923.66	18.483	23.112	6.359	53.925	5.194	0	0	4.892	0	0	0	0	0	0	0	0	0	0	0	675.029
IL.T4F	4085.34	123.554	104.865	0	126.42	27.182	6.326	1.166	3.657	25.054	8.526	0	2.884	0	0	3.598	0	0	0	2.938	633.738
IL.T5F	1380.79	55.93	69.321	3.9	28.859	7.964	0	23.578	1.5	15.81	6.994	0	9.463	8.815	17.874	17.71	13.921	0	28.351	4.82	1989.11
IL.W1F	3619.18	135.134	36.093	15.598	53.916	7.963	23.35	1.741	30.527	18.97	4.662	0	4.731	0	5.958	5.903	83.52	0	1.646	0	1068.89
IL.W2F	1.021	776.845	69.791	165.592	194.451	114.62	146.423	13.328	171.162	8.004	4.393	0	10.266	5.648	13.948	8.483	5.918	1.001	11.163	17.247	1219.32
IL.W3F	2307.61	102.911	43.972	17.61	62.558	1.853	9.053	1.013	1.745	0	0	0	2.752	0	0	3.433	34.182	0	4.045	0	810.926
IL.W4F	2853.02	38.599	199.074	0	85.997	2.421	15.777	0	0	2.403	0	0	0	0	0	0	14.108	0	0	3.664	601.577
IL.W5F	4130.32	83.082	30.946	22.671	48.061	0	0	4.169	0	9.191	0	0	17.191	4.27	8.659	21.449	8.992	0	7.175	0	845.156
